# Supplementary material for: Immediate and Short-Term Effects of Nature-Based Immersive Virtual Reality During Dry Needling: A Single-Blinded Randomized Controlled Trial
Source: J Clin Med. 2026 Jul 20;15(14):5683. doi: 10.3390/jcm15145683 (PMC13412274; doi:10.3390/jcm15145683)
Supplement: Supplementary file 1 [file jcm-15-05683-s001.zip]

Archive with 1 entries (1 files):
- jcm-4397626-supplementary.pdf
